# Supplementary material for: Alpelisib Efficacy in Hormone Receptor-Positive HER2-Negative PIK3CA-Mutant Advanced Breast Cancer Post-Everolimus Treatment
Source: Genes (Basel). 2022 Sep 29;13(10):1763. doi: 10.3390/genes13101763 (PMC9601363; doi:10.3390/genes13101763)
Supplement: Supplementary file 1 [file genes-13-01763-s001.zip]

Archive with 1 entries (1 files):
- genes-1868966-supplementary.pdf
